# Supplementary material for: Insecticidal Effect of Entomopathogenic Nematodes and the Cell-Free Supernatant from Their Symbiotic Bacteria against Philaenus spumarius (Hemiptera: Aphrophoridae) Nymphs
Source: Insects. 2021 May 14;12(5):448. doi: 10.3390/insects12050448 (PMC8156950; doi:10.3390/insects12050448)
Supplement: Supplementary file 1 [file insects-12-00448-s001.zip]

Archive with 1 entries (1 files):
- insects-1179440-supplementary.pdf
